# Supplementary material for: Construct α-FeOOH-Reduced Graphene Oxide Aerogel as a Carrier for Glucose Oxidase Electrode
Source: Membranes (Basel). 2022 Apr 21;12(5):447. doi: 10.3390/membranes12050447 (PMC9146937; doi:10.3390/membranes12050447)
Supplement: Supplementary file 1 [file membranes-12-00447-s001.zip]

Archive with 1 entries (1 files):
- membranes-1635561-supplementary.pdf
